# Supplementary material for: Chemical composition and microbiota changes across musk secretion stages of forest musk deer
Source: Front Microbiol. 2024 Mar 5;15:1322316. doi: 10.3389/fmicb.2024.1322316 (PMC10948612; doi:10.3389/fmicb.2024.1322316)
Supplement: Supplementary file 5 [file Table_1.XLSX]

## Sheet: Sheet1
Supplementary Table 1. Top 20 musk chemical compositions in 6 groups
Number	Chemical name	Molecular formula	CAS	Diethyl ether extract(%)						Ethylalcohol extract(%)
				UM			MM			UM			MM
				PMSP	VMSP	LMSP	PMSP	VMSP	LMSP	PMSP	VMSP	LMSP	PMSP	VMSP	LMSP
1	m-Cresole	C7H8O	108-39-4	2.83	2.52	0.73	2.45	2.43	1.1	1.08	2.56	1.41	3.5	3.15	1.84
2	Normuscone	C15H28O	502-72-7	1.08	1.29	0.65	1.12	1.18	0.39	0.54	1.01	1.04	1.18	1.12	0.63
3	3-Methylcyclopentadecanone (Muscone)	C16H30O	541-91-3	28.15	26.05	22.59	25.08	30.8	18.55	19.69	25.53	35.76	24.06	26.37	26.19
4	14-Methyl-8-hexadecenal Z	C17H32O	60609-53-2	0.37	0.33	1.72	1.69	0.43	1.84	1.9	0.26	2.78	1.85	0.26	4.09
5	12-Methyl-E,E-2,13-octadecadien-1-ol	C19H36O	0-00-0	1.79	1.34	0.71	1.76	1.58	0.41	0.92	1.54	0.08	#N/A	2.06	0.06
6	1,2-Cyclododecanediol	C12H24O2	4422-05-3	3.77	3.02	#N/A	3.82	0.83	#N/A	0.63	2.73	#N/A	#N/A	0.19	#N/A
7	9-Octadecenal	C18H34O	2423-10-1	0.5	1.53	#N/A	2.22	2.17	0.38	0.26	0.71	0.91	0.77	1.37	1.54
8	13-Tetradecenal	C14H26O	85896-31-7	0.65	0.07	#N/A	1.72	1.45	0.27	1.26	0.51	0.88	3.15	0.56	1.09
9	cis-9-Hexadecenal	C16H30O	56219-04-6	1.19	1.42	#N/A	1.32	3	#N/A	3.52	0.61	#N/A	1.14	0.65	#N/A
10	trans-Dehydroandrosterone	C21H27F3O3	0-00-0	#N/A	#N/A	0.06	1.25	1.41	0.91	#N/A	2.87	#N/A	9.12	3.48	0.06
11	3a-Hydroxy-5b-androstan-17-one	C19H30O2	53-42-9	23.26	17.02	13.04	28.64	19.1	21.61	16.89	12.93	9.02	12.19	13.67	11.05
12	Androstane-3,17-diol, (3.alpha.,5.alpha.,17.beta.)-	C19H32O2	1852-53-5	3.44	2.29	#N/A	3.4	#N/A	3.37	#N/A	2.69	0.79	2.28	2.15	3.2
13	Cholesterol	C27H46O	57-88-5	7.99	11.73	12.42	7.49	11.06	11.44	13.98	9.62	9.37	6.2	8.54	8.73
14	Cholestan-3-ol	C27H48O	27409-41-2	1.8	2.9	8.13	1.64	2.19	3.1	4.28	2.96	5.55	1.42	1.97	2.44
15	Cyclotridecanone	C13H24O	832-10-0	0.17	0.15	#N/A	0.06	1.54	#N/A	0.54	1.12	#N/A	0.16	1.09	#N/A
16	1,1-Diethoxy-Ethane	C6H14O2	105-57-7	#N/A	#N/A	19.62	#N/A	#N/A	22.8	#N/A	#N/A	#N/A	#N/A	#N/A	#N/A
17	6-Methylheptane-1,6-diol	C8H18O2	5392-57-4	1.35	#N/A	0.35	#N/A	#N/A	0.86	#N/A	1.61	0.76	#N/A	1.69	#N/A
18	Benzeneacetic acid	C8H8O2	103-82-2	#N/A	#N/A	1	#N/A	#N/A	1.62	2.32	4.21	3.87	1.79	2.98	3.51
19	2,6,10,15-Tetramethylheptadecane	C21H44	54833-48-6	#N/A	#N/A	0.45	#N/A	#N/A	0.5	#N/A	#N/A	#N/A	#N/A	#N/A	#N/A
20	8-n-Hexylpentadecane	C21H44	13475-75-7	#N/A	#N/A	0.46	#N/A	#N/A	0.89	#N/A	#N/A	#N/A	#N/A	#N/A	#N/A
21	Androsterone, trifluoroacetate	C21H29F3O3	0-00-0	#N/A	#N/A	0.87	#N/A	#N/A	0.97	#N/A	1.92	1.27	#N/A	2.85	2.12
22	Cholest-7-en-3.beta.-ol	C27H46O	6036-58-4	#N/A	#N/A	1.48	#N/A	#N/A	0.62	#N/A	#N/A	#N/A	#N/A	#N/A	#N/A
23	Methyl heptadecyl ketone	C19H38O	629-66-3	1.3	1	#N/A	0.27	0.5	#N/A	0.35	1.24	0.2	#N/A	#N/A	#N/A
24	Cyclohexadecanone	C16H30O	2550-52-9	1.67	1.5	#N/A	1	0.13	#N/A	#N/A	0.14	#N/A	1.34	#N/A	0.4
25	Androstan-17-ol, 2,3-epoxy	C19H30O2	965-66-2	1.94	0.29	#N/A	#N/A	#N/A	#N/A	#N/A	#N/A	#N/A	#N/A	#N/A	#N/A
26	Propanedioic acid, phenyl-	C9H8O4	2613-89-0	#N/A	1.44	#N/A	#N/A	#N/A	#N/A	#N/A	#N/A	#N/A	#N/A	#N/A	#N/A
27	17-Oxoandrost-5-en-3-yl hydrogen sulfate	C19H28O5S	651-48-9	1.09	1.51	#N/A	1.25	1.41	#N/A	4.76	1.18	#N/A	2.99	1.3	12.11
28	Resibufogenin	C24H32O4	465-39-4	#N/A	#N/A	0.56	#N/A	#N/A	#N/A	#N/A	#N/A	#N/A	#N/A	#N/A	#N/A
29	2-Tert-Butyl-4,6-bis(3,5-di-tert-butyl-4-hydroxybenzyl)phenol	C40H58O3	134868-71-6	#N/A	#N/A	1.06	#N/A	#N/A	#N/A	#N/A	#N/A	#N/A	#N/A	#N/A	1.36
30	4α-Methyl-5α-cholest-8(14)-en-3β-ol	C28H48O	62014-96-4	#N/A	#N/A	0.67	#N/A	#N/A	#N/A	#N/A	#N/A	0.41	#N/A	#N/A	#N/A
31	Doconexent	C22H32O2	6217-54-5	#N/A	0.49	#N/A	0.67	#N/A	#N/A	#N/A	#N/A	2.16	#N/A	#N/A	3.08
32	1,2,6-Hexanetriol	C6H14O3	106-69-4	#N/A	#N/A	#N/A	#N/A	#N/A	#N/A	#N/A	#N/A	1.37	1.5	#N/A	#N/A
33	6-Methylheptane-1,6-diol	C8H18O2	5392-57-4	1.35	1.24	#N/A	0.5	0.91	#N/A	#N/A	#N/A	#N/A	#N/A	1.69	1.83
34	Dihydroandrosterone	C19H32O2	0-00-0	0.07	0.02	0.06	0.03	0.01	#N/A	3.86	2.68	0.79	2.7	#N/A	2.34
35	3,7-Dimethyl-7-hydroxyoctanal	C10H20O2	107-75-5	#N/A	#N/A	#N/A	#N/A	#N/A	#N/A	#N/A	#N/A	#N/A	1.47	#N/A	#N/A
36	9-Octadecenamide	C18H35NO	301-02-0	#N/A	#N/A	#N/A	#N/A	#N/A	#N/A	#N/A	#N/A	#N/A	2.02	2.44	#N/A
37	17.alpha.-Hydroxypregnenolone	C21H32O3	0-00-0	0.07	0.02	0.06	0.03	0.01	#N/A	#N/A	#N/A	#N/A	0.21	#N/A	0.06
38	Androstan-3,17-diol, diformate, (3.alpha.,5.beta.,17.beta.)-	C21H32O4	72654-89-8	#N/A	#N/A	#N/A	#N/A	#N/A	#N/A	3.74	#N/A	#N/A	#N/A	#N/A	#N/A
39	Z-13-Docosenamide	C22H43NO	112-84-5	0.69	0.59	#N/A	0.32	0.99	#N/A	3.56	#N/A	#N/A	#N/A	#N/A	#N/A
40	Cholest-8(14)-en-3-ol, (3.beta.,5.alpha.)-	C27H46O	566-99-4	#N/A	#N/A	#N/A	#N/A	#N/A	#N/A	1.58	#N/A	#N/A	#N/A	#N/A	#N/A
41	Bis(dodecanamido)methane	C45H90N2O2	10436-15-4	#N/A	#N/A	#N/A	#N/A	#N/A	#N/A	#N/A	2.45	#N/A	#N/A	#N/A	#N/A
	Peak area of top 5			62.28	58.99	56.83	63.97	64.33	55.09	55.38	52.05	60.74	45.05	51.67	49.04
