# Supplementary material for: Chemical composition and microbiota changes across musk secretion stages of forest musk deer
Source: Front Microbiol. 2024 Mar 5;15:1322316. doi: 10.3389/fmicb.2024.1322316 (PMC10948612; doi:10.3389/fmicb.2024.1322316)
Supplement: Supplementary file 6 [file Table_2.XLSX]

## Sheet: Sheet1
Supplementary Table 2. Data summary of musk for 16S rRNA sequencing
Sample number	Sample ID	Sampling time	Musk secretion periods	Mating status	Groups	Raw PE reads	Combined reads	Qualified reads	No Chimera	High quality reads	Average length(nt)	Q20 (%)	Q30 (%)	GC content (%)
1	CQ37	2016.6.8	Prime musk secretion period	Mated	PMSP-MM	88481	80026	69632	51380	49009	418	98.35	96.72	51.58
2	CQ7	2016.6.8	Prime musk secretion period	Mated	PMSP-MM	86441	80160	66993	64737	59086	425	98.35	96.7	51.96
3	CQ29	2017.4.21	Prime musk secretion period	Mated	PMSP-MM	83467	77492	63418	59905	56792	428	98.26	96.58	51.52
4	CQ30	2017.5.20	Prime musk secretion period	Mated	PMSP-MM	81555	74442	62746	54210	52275	420	98.23	96.47	53.53
5	CQ13	2017.5.20	Prime musk secretion period	Mated	PMSP-MM	91902	82023	68988	61891	58646	421	98.27	96.62	52.91
6	CQ14	2017.5.20	Prime musk secretion period	Mated	PMSP-MM	92532	84223	71085	59706	64153	421	98.24	96.4	53.38
7	CQ30_1	2016.6.2	Prime musk secretion period	Unmated	PMSP-UM	83919	77699	64359	45096	46908	424	98.19	96.41	52.51
8	CQ30_2	2016.6.2	Prime musk secretion period	Unmated	PMSP-UM	86904	78938	66818	57640	48007	418	98.23	96.49	52.89
9	CQ13_1	2016.6.8	Prime musk secretion period	Unmated	PMSP-UM	92055	83851	73502	62768	52333	412	98.35	96.72	53.56
10	CQ28	2016.6.8	Prime musk secretion period	Unmated	PMSP-UM	97253	90057	73019	68531	55169	428	98.16	96.37	53.57
11	CQ48	2016.6.8	Prime musk secretion period	Unmated	PMSP-UM	88617	79977	67936	48332	40410	419	98.17	96.31	54.4
12	CQ5	2016.6.8	Prime musk secretion period	Unmated	PMSP-UM	82941	76550	66283	60697	51328	416	98.32	96.67	53.59
13	CQ48_1	2017.4.20	Prime musk secretion period	Unmated	PMSP-UM	87730	80054	66621	63140	53174	423	98.3	96.56	52.33
14	CSQ29	2016.10.31	Late musk secretion period	Mated	LMSP-MM	96373	89629	74237	63267	58366	427	98.28	96.51	52.56
15	CSQ11	2017.10.30	Late musk secretion period	Mated	LMSP-MM	88738	82471	67932	65522	59776	428	98.36	96.74	51.22
16	CSQ14	2017.10.30	Late musk secretion period	Mated	LMSP-MM	85749	79205	65610	61389	57896	425	98.21	96.38	53.4
17	CSQ30_1	2017.10.24	Late musk secretion period	Mated	LMSP-MM	97459	89861	78311	71998	68798	415	98.36	96.7	53.43
18	CSQ3_1	2017.10.24	Late musk secretion period	Mated	LMSP-MM	97873	90766	77826	52527	46885	417	98.11	96.07	53.05
19	CSQ3_2	2017.10.24	Late musk secretion period	Mated	LMSP-MM	85208	81615	62835	41674	38201	421	97.52	95.02	54.81
20	CSQ41	2016.10.23	Late musk secretion period	Unmated	LMSP-UM	77865	74183	59836	44353	39680	412	97.7	95.44	54.67
21	CSQ7	2016.10.31	Late musk secretion period	Unmated	LMSP-UM	71715	69554	52741	44809	40409	418	97.69	95.45	52.71
22	CSQ3	2016.10.31	Late musk secretion period	Unmated	LMSP-UM	90517	83814	69971	67661	61032	428	98.28	96.64	51.69
23	CSQ30	2016.10.31	Late musk secretion period	Unmated	LMSP-UM	82265	69834	56986	55377	51033	425	97.88	95.55	56.8
24	CSQ13	2017.10.30	Late musk secretion period	Unmated	LMSP-UM	99911	92355	77402	75220	61848	428	98.26	96.6	51.62
25	CSQ48	2017.10.30	Late musk secretion period	Unmated	LMSP-UM	65446	62843	45831	43038	42397	426	97.23	94.37	55.73
26	CSQ63	2017.11.21	Late musk secretion period	Unmated	LMSP-UM	68453	66195	45696	35171	33231	418	97.64	95.3	54.14
27	SX13	2016.9.2	Vigorous musk secretion period	Mated	VMSP-MM	72661	70748	56631	43075	41661	414	97.23	94.51	52.23
28	SQ8	2016.9.6	Vigorous musk secretion period	Mated	VMSP-MM	74006	70735	53936	50373	45771	421	97.38	94.69	55.58
29	SX30	2016.9.6	Vigorous musk secretion period	Mated	VMSP-MM	71529	69347	51647	45102	42008	424	97.14	94.27	52.11
30	SQ3_1	2016.9.18	Vigorous musk secretion period	Mated	VMSP-MM	74553	71351	54217	41632	37446	425	97.37	94.7	54.31
31	SQ11	2017.9.4	Vigorous musk secretion period	Mated	VMSP-MM	76961	73640	54826	47340	44589	425	97.19	94.23	56.68
32	SQ13	2017.9.4	Vigorous musk secretion period	Mated	VMSP-MM	76406	73605	57381	44296	39184	421	97.5	95.14	54.47
33	SQ5_1	2016.9.2	Vigorous musk secretion period	Unmated	VMSP-UM	89068	86222	63560	40188	36763	427	97.56	95.25	52.67
34	SQ56	2017.8.9	Vigorous musk secretion period	Unmated	VMSP-UM	81626	79408	63351	58451	49741	416	97.72	95.51	53.75
35	SQ39	2017.8.11	Vigorous musk secretion period	Unmated	VMSP-UM	86991	83442	60258	45341	40362	416	97.76	95.65	51.89
36	SQ3	2017.9.4	Vigorous musk secretion period	Unmated	VMSP-UM	84637	81466	64790	56274	50836	420	97.72	95.55	52.25
37	SQ37	2017.9.4	Vigorous musk secretion period	Unmated	VMSP-UM	73407	71070	57372	47279	41098	419	97.77	95.63	52.69
38	SX14	2017.9.4	Vigorous musk secretion period	Unmated	VMSP-UM	56005	55226	39698	35066	27237	426	97.06	94.11	52.07
39	SX48	2017.9.11	Vigorous musk secretion period	Unmated	VMSP-UM	67150	65331	51846	33909	26248	417	97.17	94.27	52.58
