# Supplementary material for: Chemical composition and microbiota changes across musk secretion stages of forest musk deer
Source: Front Microbiol. 2024 Mar 5;15:1322316. doi: 10.3389/fmicb.2024.1322316 (PMC10948612; doi:10.3389/fmicb.2024.1322316)
Supplement: Supplementary file 7 [file Table_3.XLS]

## Sheet: sheet 1
Table S3 Alpha and beta diversity statistics of microbiota comparisons among the 6 groups
Figure 2 A. Observed OTU
Comparasions	Diff	lwr	upr	P adj
PMSP-UM vs. LMSP-MM	130.842	-57.9989	319.666	0.0315
PMSP-MM vs. LMSP-MM	106.508	-89.4604	302.46	0.0477
PMSP-UM vs. LMSP-UM	95.0037	-86.4241	276.424	0.0615
VMSP-MM vs. PMSP-UM	-85.1362	-273.833	103.832	0.1749
VMSP-UM vs. PMSP-UM	-74.2615	-255.424	107.424	0.2817
PMSP-MM vs. LMSP-UM	70.6735	-118.166	259.499	0.2865
VMSP-MM vs. PMSP-MM	-60.6667	-256.627	135.294	0.3934
VMSP-UM vs. LMSP-MM	56.8333	-131.999	245.666	0.4941
VMSP-UM vs. PMSP-MM	-49.6729	-238.499	139.166	0.5967
VMSP-MM vs. LMSP-MM	45.8316	-150.127	241.794	0.5979
LMSP-UM vs. LMSP-MM	35.8333	-152.999	224.666	0.7992
PMSP-UM vs. PMSP-MM	24.3333	-164.499	213.166	0.8999
VMSP-UM vs. LMSP-UM	21.3333	-160.425	202.424	0.8999
VMSP-UM vs. VMSP-MM	11.1347	-177.832	199.832	0.9999
VMSP-MM vs. LMSP-UM	10.0069	-178.832	198.832	0.9999
Figure 2 B. Chao1
Comparasions	diff	lwr	upr	p adj
PMSP-UM vs. LMSP-MM	-1.8008	-4.97852	1.37692	0.0433039
PMSP-UM vs. LMSP-UM	1.53987	-1.51318	4.59293	0.0451205
VMSP-UM vs. VMSP-MM	1.52132	-1.6564	4.69905	0.0698551
VMSP-MM vs. PMSP-MM	-1.39013	-4.68781	1.90755	0.0796369
VMSP-UM vs. LMSP-UM	1.2604	-1.79266	4.31345	0.280995
PMSP-MM vs. LMSP-UM	1.1292	-2.04852	4.30693	0.288797
PMSP-UM vs. LMSP-MM	0.883818	-2.2939	4.06154	0.395745
VMSP-MM vs. LMSP-MM	-0.916981	-4.21466	2.3807	0.457491
LMSP-UM vs. LMSP-MM	-0.656055	-3.83378	2.52167	0.588398
VMSP-UM vs. LMSP-MM	0.604343	-2.57338	3.78206	0.692021
PMSP-MM vs. VMSP-MM	0.47315	-2.82453	3.77083	0.69787
PMSP-UM vs. PMSP-MM	0.410667	-2.76705	3.58839	0.798709
VMSP-UM vs. PMSP-UM	-0.279475	-3.33253	2.77358	0.899758
VMSP-MM vs. LMSP-UM	-0.260927	-3.43865	2.9168	0.899858
VMSP-UM vs. PMSP-MM	0.131192	-3.04653	3.30891	0.999995
Figure 2 C. PD whole tree
Comparasions	diff	lwr	upr	p adj
PMSP-UM vs. LMSP-MM	5.15503	-2.90586	13.2159	0.0400734
PMSP-UM vs. LMSP-UM	4.33701	-3.40764	12.0817	0.0545709
PMSP-MM vs. LMSP-MM	3.90068	-4.4645	12.2659	0.0720922
VMSP-MM vs. PMSP-UM	-3.11206	-11.1729	4.94882	0.184889
PMSP-MM vs. LMSP-UM	3.08265	-4.97823	11.1435	0.285386
VMSP-UM vs. LMSP-MM	2.94263	-5.11825	11.0035	0.287631
VMSP-UM vs. PMSP-UM	-2.21239	-9.95704	5.53225	0.495246
VMSP-UM vs. LMSP-UM	2.12461	-5.62004	9.86926	0.595983
VMSP-MM vs. LMSP-MM	2.04296	-6.32221	10.4081	0.697554
VMSP-MM vs. PMSP-MM	-1.85771	-10.2229	6.50746	0.79839
PMSP-UM vs. PMSP-MM	1.25435	-6.80653	9.31524	0.996869
VMSP-MM vs. LMSP-UM	1.22494	-6.83594	9.28582	0.997201
VMSP-UM vs. PMSP-MM	-0.958043	-9.01893	7.10284	0.999138
VMSP-UM vs. VMSP-MM	0.899671	-7.16121	8.96055	0.999364
LMSP-UM vs. LMSP-MM	0.818023	-7.24286	8.87891	0.9996
Figure 2 D. Shannon
Comparasions	diff	lwr	upr	p adj
PMSP-UM vs. LMSP-MM	126.436	-72.2154	325.088	0.405966
PMSP-MM vs. LMSP-MM	115.088	-91.0622	321.239	0.548983
PMSP-UM vs. LMSP-UM	96.7199	-94.1385	287.578	0.646718
VMSP-MM vs. PMSP-UM	-88.904	-287.556	109.748	0.753614
PMSP-MM vs. LMSP-UM	85.372	-113.28	284.024	0.783218
VMSP-UM vs. PMSP-UM	-74.9373	-265.796	115.921	0.839739
VMSP-MM vs. PMSP-MM	-77.5561	-283.707	128.595	0.862114
VMSP-UM vs. PMSP-MM	-63.5895	-262.241	135.062	0.924818
VMSP-UM vs. LMSP-MM	51.499	-147.153	250.151	0.968374
VMSP-MM vs. LMSP-MM	37.5324	-168.618	243.683	0.993474
LMSP-UM vs. LMSP-MM	29.7164	-168.935	228.368	0.997402
VMSP-UM vs. LMSP-UM	21.7826	-169.076	212.641	0.999291
VMSP-UM vs. VMSP-MM	13.9666	-184.685	212.618	0.999934
PMSP-UM vs. PMSP-MM	11.3479	-187.304	210	0.999976
VMSP-MM vs. LMSP-UM	7.81592	-190.836	206.468	0.999996
Figure 2 E-F. Anosim of microbiota structure difference based on Bray-Curtis distance
Comparasions	R	P value
PMSP-MM vs. PMSP-UM	0.01	0.431
PMSP-MM vs. VMSP-MM	0.75	0.004
PMSP-MM vs. VMSP-UM	0.46	0.007
PMSP-MM vs. LMSP-MM	0.39	0.009
PMSP-MM vs. LMSP-UM	0.08	0.172
PMSP-UM vs. VMSP-MM	0.5	0.005
PMSP-UM vs. VMSP-UM	0.32	0.01
PMSP-UM vs. LMSP-MM	0.27	0.022
PMSP-UM vs. LMSP-UM	0.02	0.333
VMSP-MM vs. VMSP-UM	-0.15	0.99
VMSP-MM vs. LMSP-MM	-0.05	0.702
VMSP-MM vs. LMSP-UM	0.28	0.029
VMSP-UM vs. LMSP-MM	-0.07	0.711
VMSP-UM vs. LMSP-UM	0.16	0.085
LMSP-MM vs. LMSP-UM	0.05	0.293
