# Supplementary material for: Chemical composition and microbiota changes across musk secretion stages of forest musk deer
Source: Front Microbiol. 2024 Mar 5;15:1322316. doi: 10.3389/fmicb.2024.1322316 (PMC10948612; doi:10.3389/fmicb.2024.1322316)
Supplement: Supplementary file 8 [file Table_4.XLSX]

## Sheet: Sheet1
Supplementary Table 4. Functional prediction by Picrust analysis
	Ko ID	Class-level 1	Class-level 2	Term description	PMSP-MM	PMSP-UM	VMSP-MM	VMSP-UM	LMSP-MM	LMSP-UM	Stage-specific
Cluster 1	ko01051	Metabolism	Metabolism of terpenoids and polyketides	Biosynthesis of ansamycins	55726.2	45655	23965.9	34036.7	36125.2	58280.3	Shared in 6 groups
	ko00290	Metabolism	Amino acid metabolism	Valine, leucine and isoleucine biosynthesis	32969.2	29618.4	19278.5	28079.2	27488.8	48336.5	Shared in 6 groups
	ko00471	Metabolism	Metabolism of other amino acids	D-Glutamine and D-glutamate metabolism	35357.6	29091.2	17529.2	25695.9	25416.8	43091.2	Shared in 6 groups
	ko00072	Metabolism	Lipid metabolism	Synthesis and degradation of ketone bodies	23115.4	26176.3	15972	27927.5	22591.8	56589.3	Shared in 6 groups
	ko00061	Metabolism	Lipid metabolism	Fatty acid biosynthesis	32198.1	25569.2	12813.5	25733.2	23714.3	50409.4	Shared in 6 groups
	ko00660	Metabolism	Carbohydrate metabolism	C5-Branched dibasic acid metabolism	22144.8	25285.8	17499.4	24304.4	24489.4	45666.3	Shared in 6 groups
	ko01055	Metabolism	Metabolism of terpenoids and polyketides	Biosynthesis of vancomycin group antibiotics	27770.4	24532.2	16050.1	22960.8	22604.3	43823.2	Shared in 6 groups
	ko00473	Metabolism	Metabolism of other amino acids	D-Alanine metabolism	28238.8	24523.7	13170.9	23186.6	23786	42235.9	Shared in 6 groups
	ko00550	Metabolism	Glycan biosynthesis and metabolism	Peptidoglycan biosynthesis	32411.5	25360.7	14098.7	22049.1	22644.2	37536	Shared in 6 groups
	ko00770	Metabolism	Metabolism of cofactors and vitamins	Pantothenate and CoA biosynthesis	26152.2	24224.9	16055.4	22005.4	21330.6	38450.9	Shared in 6 groups
	ko00670	Metabolism	Metabolism of cofactors and vitamins	One carbon pool by folate	25981.1	23410.4	15753.3	21669.5	20818.3	40119.3	Shared in 6 groups
Cluster 2	ko00785	Metabolism	Metabolism of cofactors and vitamins	Lipoic acid metabolism	33853.4	22736.8	15918.6	18441.2	21612.2	31032.2	Shared in 6 groups
	ko00030	Metabolism	Carbohydrate metabolism	Pentose phosphate pathway	29759	21171	13412.9	19043.5	19112.3	30758.6	Shared in 6 groups
	ko00620	Metabolism	Carbohydrate metabolism	Pyruvate metabolism	24579	19816	12262.5	19698.6	18685.1	34873.2	Shared in 6 groups
	ko00250	Metabolism	Amino acid metabolism	Alanine, aspartate and glutamate metabolism	20874	20192.4	14301.7	19205.9	17897.1	34542.9	Shared in 6 groups
	ko00730	Metabolism	Metabolism of cofactors and vitamins	Thiamine metabolism	25118.6	21576.6	12287.2	18143.9	19287.5	29499.4	Shared in 6 groups
	ko00900	Metabolism	Metabolism of terpenoids and polyketides	Terpenoid backbone biosynthesis	23346.7	20097.7	12963.2	18745.1	18049.8	31090.3	Shared in 6 groups
	ko00300	Metabolism	Amino acid metabolism	Lysine biosynthesis	23541.3	19486.9	13294.9	18296.8	17211.2	31778.3	Shared in 6 groups
	ko00521	Metabolism	Biosynthesis of other secondary metabolites	Streptomycin biosynthesis	22621.2	19698.9	12833.7	18868.2	17013.6	30526.8	Shared in 6 groups
	ko00010	Metabolism	Carbohydrate metabolism	Glycolysis / Gluconeogenesis	24433.3	17881.6	11699.3	17970.5	16701.2	27764.4	Shared in 6 groups
	ko00710	Metabolism	Energy metabolism	Carbon fixation in photosynthetic organisms	21386.5	19861.5	10964.8	17080.9	16839.6	27952	Shared in 6 groups
	ko04112	Cellular Processes	Cell growth and death	Cell cycle - Caulobacter	23854.9	21300.2	11052.3	19061.8	18228.1	33590.7	Shared in 6 groups
	ko00970	Genetic Information Processing	Translation	Aminoacyl-tRNA biosynthesis	28316.6	23441.5	13873	20939.1	21342.8	33030.5	Shared in 6 groups
	ko03430	Genetic Information Processing	Replication and repair	Mismatch repair	26951.9	22693.7	13508	21044.1	20790.2	34667	Shared in 6 groups
	ko03010	Genetic Information Processing	Translation	Ribosome	26930.8	22288.6	13186	19690.8	20182.7	30283.6	Shared in 6 groups
	ko03060	Genetic Information Processing	Folding, sorting and degradation	Protein export	23440.8	21419.9	13944.7	19159.4	18673.9	30508.5	Shared in 6 groups
	ko03440	Genetic Information Processing	Replication and repair	Homologous recombination	24121.6	20681.1	12554.9	18485.9	18352.1	30457.2	Shared in 6 groups
	ko03030	Genetic Information Processing	Replication and repair	DNA replication	21803	17716.4	10960.2	16129.2	16137.5	25418	Shared in 6 groups
	ko04122	Genetic Information Processing	Folding, sorting and degradation	Sulfur relay system	18641.3	18892.1	14106.6	18698.5	18344.8	34945.9	Shared in 6 groups
Cluster 3	ko02030	Cellular Processes	Cell motility	Bacterial chemotaxis	14455.5	14228.2	4696.87	16601.5	9003.01	52494.9	PMSP-UM|VMSP-UM|LMSP-UM
	ko00450	Metabolism	Metabolism of other amino acids	Selenocompound metabolism	18305.4	17338.7	11843.8	16431.6	16459.2	29082.1	Shared in 6 groups
	ko00720	Metabolism	Energy metabolism	Carbon fixation pathways in prokaryotes	15692.1	17969.4	11105.4	16617.8	15675.3	30968.2	Shared in 6 groups
	ko00020	Metabolism	Carbohydrate metabolism	Citrate cycle (TCA cycle)	15186.5	17738.7	12470.1	16653.8	15185.8	29825	Shared in 6 groups
	ko00790	Metabolism	Metabolism of cofactors and vitamins	Folate biosynthesis	15234.2	18514.3	12526.3	15284.9	14064.2	31135.9	Shared in 6 groups
	ko00260	Metabolism	Amino acid metabolism	Glycine, serine and threonine metabolism	16932.8	16176.7	11560.3	16003.4	14430.2	31599.6	Shared in 6 groups
	ko00780	Metabolism	Metabolism of cofactors and vitamins	Biotin metabolism	13742.3	17768.3	7677.41	16379.6	16188	34903.1	PMSP-UM|VMSP-UM|LMSP-MM|LMSP-UM
	ko00270	Metabolism	Amino acid metabolism	Cysteine and methionine metabolism	19264.1	16157	10058.4	15777.5	15085.4	29047.2	Shared in 6 groups
	ko00340	Metabolism	Amino acid metabolism	Histidine metabolism	16691.9	15360	10975.7	14918.9	14015	27795.2	Shared in 6 groups
	ko00750	Metabolism	Metabolism of cofactors and vitamins	Vitamin B6 metabolism	16220.8	15732.2	10114.7	14348.2	14342.8	28545.5	Shared in 6 groups
	ko00640	Metabolism	Carbohydrate metabolism	Propanoate metabolism	14890	14777.8	9599.36	15574.8	13364.1	30601.1	Shared in 6 groups
	ko00280	Metabolism	Amino acid metabolism	Valine, leucine and isoleucine degradation	12452.4	15027.4	8928.28	15853.2	12277.5	33799	PMSP-UM|VMSP-MM|VMSP-UM|LMSP-MM|LMSP-UM
	ko00760	Metabolism	Metabolism of cofactors and vitamins	Nicotinate and nicotinamide metabolism	16354.3	15944.5	10359.3	14671.1	13838.5	26990.4	Shared in 6 groups
	ko00650	Metabolism	Carbohydrate metabolism	Butanoate metabolism	14122.6	15323.2	9646.22	15744.7	13923.2	29230.1	PMSP-UM|VMSP-MM|VMSP-UM|LMSP-MM|LMSP-UM
	ko00240	Metabolism	Nucleotide metabolism	Pyrimidine metabolism	19441.2	15675.8	9649.5	14383.7	14591.7	22468.8	PMSP-MM|PMSP-UM|VMSP-MM|VMSP-UM|LMSP-MM
	ko00281	Metabolism	Metabolism of terpenoids and polyketides	Geraniol degradation	7607.47	12369	6273.09	15604.2	8537.88	44827.9	VMSP-UM|LMSP-UM
	ko00480	Metabolism	Metabolism of other amino acids	Glutathione metabolism	13190.4	14281.3	7345	14955.2	12553.2	31954.9	PMSP-UM|VMSP-UM|LMSP-MM|LMSP-UM
	ko00400	Metabolism	Amino acid metabolism	Phenylalanine, tyrosine and tryptophan biosynthesis	14233.2	15001.5	10698.7	14244.3	13020.8	25218.6	PMSP-UM|VMSP-MM|VMSP-UM|LMSP-MM|LMSP-UM
	ko00071	Metabolism	Lipid metabolism	Fatty acid metabolism	10830	13426.3	8853.16	14885.9	10530.1	32221.1	VMSP-MM|VMSP-UM|LMSP-UM
	ko00983	Metabolism	Xenobiotics biodegradation and metabolism	Drug metabolism - other enzymes	19920.2	14935.8	10674.5	13059.4	13197.2	18390	PMSP-MM|PMSP-UM|VMSP-MM|LMSP-MM
	ko00920	Metabolism	Energy metabolism	Sulfur metabolism	13481	14372.9	9659.23	13537.5	13256.5	24189.7	PMSP-UM|VMSP-MM|LMSP-MM
	ko00520	Metabolism	Carbohydrate metabolism	Amino sugar and nucleotide sugar metabolism	20147.6	13744.7	8434.44	13223.9	12876.3	17170	PMSP-MM|PMSP-UM|VMSP-MM|LMSP-MM
	ko00230	Metabolism	Nucleotide metabolism	Purine metabolism	15568.5	13028.8	8614.54	12136.7	12111.6	19346	PMSP-MM|VMSP-MM
	ko00430	Metabolism	Metabolism of other amino acids	Taurine and hypotaurine metabolism	14458.5	11166.8	6755.54	12380.5	11027.6	24955.1	PMSP-MM
	ko00630	Metabolism	Carbohydrate metabolism	Glyoxylate and dicarboxylate metabolism	9911.8	12186.4	7745.51	12813.8	11865.8	25011.4	VMSP-MM
	ko00540	Metabolism	Glycan biosynthesis and metabolism	Lipopolysaccharide biosynthesis	5266.62	12504.1	2530.68	11089.1	11545	33013.5	LMSP-UM
	ko00051	Metabolism	Carbohydrate metabolism	Fructose and mannose metabolism	17366.8	11082.3	6651.15	12384.6	10812.7	14461.2	PMSP-MM
	ko00500	Metabolism	Carbohydrate metabolism	Starch and sucrose metabolism	18714	11600.5	6646.78	10414.2	10782.8	13492.6	PMSP-MM
	ko00410	Metabolism	Metabolism of other amino acids	beta-Alanine metabolism	7680.25	10337.2	6741.67	11725.8	9125.52	25618.8	LMSP-UM
	ko00052	Metabolism	Carbohydrate metabolism	Galactose metabolism	17286.3	10735.3	6323.12	9995.48	10554.8	10145.2	PMSP-MM
	ko00121	Metabolism	Lipid metabolism	Secondary bile acid biosynthesis	18274.4	5778.79	1656.92	10385.3	7953.76	3854.78	PMSP-MM
	ko02060	Environmental Information Processing	Membrane transport	Phosphotransferase system (PTS)	19343.3	7852.99	3261.53	10867.8	10650.9	8692.31	PMSP-MM
	ko02010	Environmental Information Processing	Membrane transport	ABC transporters	14280	11732.9	7369.47	13645.3	13575.6	23987.4	VMSP-UM|LMSP-MM
	ko03070	Environmental Information Processing	Membrane transport	Bacterial secretion system	11909	13453.1	7071.61	12982.9	12103.4	28758.2	LMSP-UM
	ko03410	Genetic Information Processing	Replication and repair	Base excision repair	18246.2	15028.3	10323.7	14100.3	13377.1	23181.7	PMSP-MM|PMSP-UM|VMSP-MM|VMSP-UM|LMSP-MM
